# Supplementary material for: Unravelling the role of the gut microbiome in antipsychotic-induced weight gain and metabolic dysfunction in humans and rodents: A systematic review
Source: Dialogues Clin Neurosci. 2026 Mar 10;28(1):131–44. doi: 10.1080/19585969.2026.2637716 (PMC12978182; doi:10.1080/19585969.2026.2637716)
Supplement: Supplementary Table 1.xlsx [file TDCN_A_2637716_SM1224.xlsx]

## Sheet: Sheet1
Database	Title	First Author	Journal/Book	Publication Year	DOI	Included	Reason for exclusion
PubMed	Pharmaco-psychiatry and gut microbiome: a systematic review of effects of psychotropic drugs for bipolar disorder	Bui TA	Microbiology (Reading)	2025	10.1099/mic.0.001568	No	Not original research
	The role of gut microbiota in psychiatric disorders: current findings	Šimunović Filipčić I	Curr Opin Psychiatry	2025	10.1097/YCO.0000000000001019	No	Not original research
	Reutericyclin mitigates risperidone-induced suppression of anaerobic energy expenditure	Hadiono MA	Am J Physiol Regul Integr Comp Physiol	2025	10.1152/ajpregu.00190.2024	Yes
	Reutericyclin, a specialized metabolite of Limosilactobacillus reuteri, mitigates risperidone-induced weight gain in mice	Aboulalazm FA	Gut Microbes	2025	10.1080/19490976.2025.2477819	Yes
	Akkermansia muciniphila ameliorates olanzapine-induced metabolic dysfunction-associated steatotic liver disease via PGRMC1/SIRT1/FOXO1 signaling pathway	Chen H	Front Pharmacol	2025	10.3389/fphar.2025.1550015	Yes
	LEPR gene polymorphisms and pneumonia risk in Taiwanese schizophrenia patients under clozapine treatment	Huang HC	Schizophr Res	2025	10.1016/j.schres.2025.03.014	No	Not relevant (no metabolic health or AIWG)
	Therapeutic effects of amisulpride in male schizophrenics: Role of short-chain fatty acids and gene expression changes	Weng S	Physiol Behav	2025	10.1016/j.physbeh.2025.114864	No	Not relevant (no metabolic health or AIWG)
	Inter-individual variability in the metabolism of psychotropic drugs by the enzyme activities from the human gut microbiome	Wang X	J Pharm Biomed Anal	2025	10.1016/j.jpba.2025.116717	No	Primary focus on metabolism of antipsychotic drugs
	The Role of Neuroglia in the Development and Progression of Schizophrenia	Rawani NS	Biomolecules	2024	10.3390/biom15010010	No	Not relevant (no metabolic health or AIWG)
	Neuroinflammatory Loop in Schizophrenia, Is There a Relationship with Symptoms or Cognition Decline?	Carril Pardo C	Int J Mol Sci	2025	10.3390/ijms26010310	No	Not relevant (no metabolic health or AIWG)
	IUPHAR themed review: The gut microbiome in schizophrenia	Kamath S	Pharmacol Res	2025	10.1016/j.phrs.2024.107561	No	Not original research
	Exploring the effects of probiotics on olanzapine-induced metabolic syndrome through the gut microbiota	Mushraf S	Gut Pathog	2024	10.1186/s13099-024-00664-2	Yes
	Understanding immune system dysfunction and its context in mood disorders: psychoneuroimmunoendocrinology and clinical interventions	Ortega MA	Mil Med Res	2024	10.1186/s40779-024-00577-w	No	Not relevant (no metabolic health or AIWG)
	Gut microbiota of patients insusceptible to olanzapine-induced fatty liver disease relieves hepatic steatosis in rats	Wu Q	Am J Physiol Gastrointest Liver Physiol	2025	10.1152/ajpgi.00167.2024	No	Not relevant (no metabolic health or AIWG)
	Effects of synbiotic supplementation on the components of metabolic syndrome in patients with schizophrenia: a randomized, double-blind, placebo-controlled trial	Basafa-Roodi P	BMC Psychiatry	2024	10.1186/s12888-024-06061-y	No	Study of first-generation antipsychotics
	What's GABA got to do with it? A potential link between the microbiome, schizophrenia, and the endo-cannabinoid system	Glinert A	Psychiatry Res	2024	10.1016/j.psychres.2024.116196	No	Not relevant (no metabolic health or AIWG)
	Global research in schizophrenia and serotonin: a bibliometric analysis	Canul-Medina G	Front Psychiatry	2024	10.3389/fpsyt.2024.1436906	No	Not relevant (no metabolic health or AIWG)
	Contrasting the pharmacokinetic performance and gut microbiota effects of an amorphous solid dispersion and lipid nanoemulsion for a poorly water-soluble anti-psychotic	Meola TR	Eur J Pharm Biopharm	2024	10.1016/j.ejpb.2024.114453	No	Primary focus on metabolism of antipsychotic drugs
	The atypical antipsychotics lurasidone and olanzapine exert contrasting effects on the gut microbiome and metabolic function of rats	Kamath S	Br J Pharmacol	2024	10.1111/bph.16507	Yes
	Investigating the Impacts of Diet, Supplementation, Microbiota, Gut-Brain Axis on Schizophrenia: A Narrative Review	Zajkowska I	Nutrients	2024	10.3390/nu16142228	No	Not original research
	Gut microbiome and metabolism alterations in schizophrenia with metabolic syndrome severity	Zhao H	BMC Psychiatry	2024	10.1186/s12888-024-05969-9	Yes
	Reproducible gut microbial signatures in bipolar and schizophrenia spectrum disorders: A metagenome-wide study	Ioannou M	Brain Behav Immun	2024	10.1016/j.bbi.2024.07.009	No	Not relevant (no metabolic health or AIWG)
	Multi-omics analysis reveals the impact of gut microbiota on antipsychotic-induced weight gain in schizophrenia	Liu Y	Schizophr Res	2024	10.1016/j.schres.2024.06.040	Yes
	Effects of antipsychotics on the gastrointestinal microbiota: A systematic review	Dias MF	Psychiatry Res	2024	10.1016/j.psychres.2024.115914	No	Not original research
	Efficacy of probiotic supplements in improving the symptoms of psychosis, anxiety, insomnia, and anorexia due to amphetamine and methamphetamine use: a randomized clinical trial	Badrfam R	Psychopharmacology (Berl)	2024	10.1007/s00213-024-06577-x	No	Not relevant (no metabolic health or AIWG)
	A Possible Role of Akkermansia muciniphila in the Treatment of Olanzapine-Induced Weight Gain	Bertossi F	Cureus	2024	10.7759/cureus.55733	No	Not original research
	B-GOS alleviates olanzapine-induced lipid disturbances in mice by enriching Akkermansia and upregulation of PGRMC1-Wnt signaling	Zeng C	Food Chem Toxicol	2024	10.1016/j.fct.2024.114490	Yes
	Associations of the Gut Microbiome With Treatment Resistance in Schizophrenia	Vasileva SS	JAMA Psychiatry	2024	10.1001/jamapsychiatry.2023.5371	No	Not relevant (no metabolic health or AIWG)
	Microbiota-Induced Epigenetic Alterations in Depressive Disorders Are Targets for Nutritional and Probiotic Therapies	Nohesara S	Genes (Basel)	2023	10.3390/genes14122217	No	Not relevant (no atypical antipsychotic)
	Therapeutic potential of dietary phytochemicals from Drynaria quercifolia to modulate gut microbiome: an in silico approach	Ragavan ML	J Biomol Struct Dyn	2024	10.1080/07391102.2023.2262602	No	No rodents or humans
	Psycho-Pharmacomicrobiomics: A Systematic Review and Meta-Analysis	Minichino A	Biol Psychiatry	2024	10.1016/j.biopsych.2023.07.019	No	Not original research
	Longitudinal Gut Microbiota Dysbiosis Underlies Olanzapine-Induced Weight Gain	Qian L	Microbiol Spectr	2023	10.1128/spectrum.00058-23	Yes
	Gut microbiome profiles may be related to atypical antipsychotic associated overweight in Asian children with psychiatric disorder: a preliminary study	Hao SR	Front Cell Infect Microbiol	2023	10.3389/fcimb.2023.1124846	No	Study on children
	Mechanism and treatments of antipsychotic-induced weight gain	Ye W	Int J Obes (Lond)	2023	10.1038/s41366-023-01291-8	No	Not original research
	Serum Metabolic Profile in Schizophrenia Patients With Antipsychotic-Induced Constipation and Its relationship With Gut Microbiome	Amdanee N	Schizophr Bull	2023	10.1093/schbul/sbac202	No	Not relevant (no metabolic health or AIWG)
	Reviewing the Potential Therapeutic Approaches Targeting the Modulation of Gastrointestinal Microflora in Schizophrenia	Nita IB	Int J Mol Sci	2022	10.3390/ijms232416129	No	Not original research
	[Variations in fecal microbiota of first episode schizophrenia associated with clinical assessment and serum metabolomics]	Wang XP	Beijing Da Xue Xue Bao Yi Xue Ban	2022	10.19723/j.issn.1671-167X.2022.05.014	No	Not relevant (no metabolic health or AIWG)
	Gut microbiota is associated with weight gain in children treated with atypical antipsychotic: A pilot longitudinal study	Pan LY	Psychiatry Res	2022	10.1016/j.psychres.2022.114784	No	Study on children
	Gut microbiome in schizophrenia and antipsychotic-induced metabolic alterations: a scoping review	Singh R	Ther Adv Psychopharmacol	2022	10.1177/20451253221096525	No	Not original research
	Probiotics Plus Dietary Fiber Supplements Attenuate Olanzapine-Induced Weight Gain in Drug-Naïve First-Episode Schizophrenia Patients: Two Randomized Clinical Trials	Huang J	Schizophr Bull	2022	10.1093/schbul/sbac044	Yes
	The effects of probiotics plus dietary fiber on antipsychotic-induced weight gain: a randomized clinical trial	Huang J	Transl Psychiatry	2022	10.1038/s41398-022-01958-2	Yes
	Modulation of Gut Microbial Diversity through Non-Pharmaceutical Approaches to Treat Schizophrenia	Munawar N	Int J Mol Sci	2022	10.3390/ijms23052625	No	Not relevant (no metabolic health or AIWG)
	Gut microbiota and treatment-resistant schizophrenia: many questions, fewer answers	Manchia M	Pharmacogenomics	2022	10.2217/pgs-2022-0018	No	Not relevant (no metabolic health or AIWG)
	Berberine, a Herbal Metabolite in the Metabolic Syndrome: The Risk Factors, Course, and Consequences of the Disease	Och A	Molecules	2022	10.3390/molecules27041351	No	Not relevant (no atypical antipsychotic)
	Does the gut microbiome mediate antipsychotic-induced metabolic side effects in schizophrenia?	Vasileva SS	Expert Opin Drug Saf	2022	10.1080/14740338.2022.2042251	No	Not original research
	Sex Differences in Fish Oil and Olanzapine Effects on Gut Microbiota in Diet-Induced Obese Mice	Abbas MM	Nutrients	2022	10.3390/nu14020349	No	Non-adult rodents
	Is There a Link between Oropharyngeal Microbiome and Schizophrenia? A Narrative Review	Martin S	Int J Mol Sci	2022	10.3390/ijms23020846	No	Not original research
	Effects of Berberine on Gut Microbiota in Patients with Mild Metabolic Disorders Induced by Olanzapine	Pu Z	Am J Chin Med	2021	10.1142/S0192415X21500920	No	Cant get full access
	Assessment of the Effects of Dietary Vitamin D Levels on Olanzapine-Induced Metabolic Side Effects: Focus on the Endocannabinoidome-Gut Microbiome Axis	Abolghasemi A	Int J Mol Sci	2021	10.3390/ijms222212361	Yes
	Metformin acts on the gut-brain axis to ameliorate antipsychotic-induced metabolic dysfunction	Wang X	Biosci Trends	2021	10.5582/bst.2021.01317	No	Not original research
	Antipsychotic-induced gastrointestinal hypomotility and the alteration in gut microbiota in patients with schizophrenia	Xu Y	Brain Behav Immun	2022	10.1016/j.bbi.2021.09.014	No	Not relevant (no metabolic health or AIWG)
	Metabolomic Connections between Schizophrenia, Antipsychotic Drugs and Metabolic Syndrome: A Variety of Players	Molina JD	Curr Pharm Des	2021	10.2174/1381612827666210804110139	No	Not original research
	Hidden Role of Gut Microbiome Dysbiosis in Schizophrenia: Antipsychotics or Psychobiotics as Therapeutics?	Munawar N	Int J Mol Sci	2021	10.3390/ijms22147671	No	Not original research
	Psychoactive Drugs Induce the SOS Response and Shiga Toxin Production in Escherichia coli	Crane JK	Toxins (Basel)	2021	10.3390/toxins13070437	No	No rodents or humans
	A potential probiotic bacterium for antipsychotic-induced metabolic syndrome: mechanisms underpinning how Akkermansia muciniphila subtype improves olanzapine-induced glucose homeostasis in mice	Huang D	Psychopharmacology (Berl)	2021	10.1007/s00213-021-05878-9	Yes
	Psychotropic Drugs and the Microbiome	Cussotto S	Mod Trends Psychiatry	2021	10.1159/000510423	No	Not original research
	Effect of Bifidobacterium on olanzapine-induced body weight and appetite changes in patients with psychosis	Yang Y	Psychopharmacology (Berl)	2021	10.1007/s00213-021-05866-z	Yes
	The gut microbiome influences the bioavailability of olanzapine in rats	Cussotto S	EBioMedicine	2021	10.1016/j.ebiom.2021.103307	No	Primary focus on metabolism of antipsychotic drugs
	The Gut Microbiome in Schizophrenia and the Potential Benefits of Prebiotic and Probiotic Treatment	Liu JCW	Nutrients	2021	10.3390/nu13041152	No	Not original research
	The Burden of Antipsychotic-Induced Weight Gain and Metabolic Syndrome in Children	Libowitz MR	Front Psychiatry	2021	10.3389/fpsyt.2021.623681	No	Study on children
	DNA methylation meta-analysis reveals cellular alterations in psychosis and markers of treatment-resistant schizophrenia	Hannon E	Elife	2021	10.7554/eLife.58430	No	Not relevant (no metabolic health or AIWG)
	Dietary fiber and probiotics for the treatment of atypical antipsychotic-induced metabolic side effects: study protocol for a randomized, double-blind, placebo-controlled trial	Liu C	Trials	2021	10.1186/s13063-021-05123-w	No	Trial design only
	Nutritional and therapeutic approaches for protecting human gut microbiota from psychotropic treatments	Ait Chait Y	Prog Neuropsychopharmacol Biol Psychiatry	2021	10.1016/j.pnpbp.2020.110182	No	Not relevant (no metabolic health or AIWG)
	Gut microbiota: An intermediary between metabolic syndrome and cognitive deficits in schizophrenia	Zeng C	Prog Neuropsychopharmacol Biol Psychiatry	2021	10.1016/j.pnpbp.2020.110097	No	Not original research
	The gut microbiome and antipsychotic treatment response	Seeman MV	Behav Brain Res	2021	10.1016/j.bbr.2020.112886	No	Not original research
	Pharmacological treatment of eating disorders, comorbid mental health problems, malnutrition and physical health consequences	Himmerich H	Pharmacol Ther	2021	10.1016/j.pharmthera.2020.107667	No	Not relevant (no atypical antipsychotic)
	Targeting the microbiota in pharmacology of psychiatric disorders	Pascale A	Pharmacol Res	2020	10.1016/j.phrs.2020.104856	No	Not relevant (no metabolic health or AIWG)
	Immunoendocrine Peripheral Effects Induced by Atypical Antipsychotics	Alvarez-Herrera S	Front Endocrinol (Lausanne)	2020	10.3389/fendo.2020.00195	No	Not original research
	Altered dopamine D3 receptor gene expression in MAM model of schizophrenia is reversed by peripubertal cannabidiol treatment	Stark T	Biochem Pharmacol	2020	10.1016/j.bcp.2020.114004	No	Not relevant (no metabolic health or AIWG)
	Current and Novel Approaches to Mitigate Cardiometabolic Adverse Effects of Second-Generation Antipsychotics	Skonieczna-Żydecka K	Int J Neuropsychopharmacol	2020	10.1093/ijnp/pyaa026	No	Not original research
	Antipsychotics and the microbiota	Chen A	Curr Opin Psychiatry	2020	10.1097/YCO.0000000000000594	No	Not original research
	Alteration of the gut microbiome in first-episode drug-naïve and chronic medicated schizophrenia correlate with regional brain volumes	Ma X	J Psychiatr Res	2020	10.1016/j.jpsychires.2020.02.005	No	Not relevant (no metabolic health or AIWG)
	Therapeutic potential of serotonin 4 receptor for chronic depression and its associated comorbidity in the gut	Agrawal L	Neuropharmacology	2020	10.1016/j.neuropharm.2020.107969	No	Not relevant (no atypical antipsychotic)
	The Gut Microbiome and Treatment-Resistance in Schizophrenia	Seeman MV	Psychiatr Q	2020	10.1007/s11126-019-09695-4	No	Not relevant (no metabolic health or AIWG)
	Psychobiotics	Evrensel A	Adv Exp Med Biol	2019	10.1007/978-981-32-9721-0_28	No	Not original research
	Gut microbiome and adaptive immunity in schizophrenia	Agorastos A	Psychiatriki	2019	10.22365/jpsych.2019.303.189	No	Not relevant (no metabolic health or AIWG)
	Analysis of Gut Microbiota and Their Metabolic Potential in Patients with Schizophrenia Treated with Olanzapine: Results from a Six-Week Observational Prospective Cohort Study	Pełka-Wysiecka J	J Clin Med	2019	10.3390/jcm8101605	Yes
	The Role of the Microbiome in Drug Response	Pryor R	Annu Rev Pharmacol Toxicol	2020	10.1146/annurev-pharmtox-010919-023612	No	Primary focus on metabolism of antipsychotic drugs
	The Probiotic Mixture VSL#3 Reverses Olanzapine-Induced Metabolic Dysfunction in Mice	Dhaliwal N	Methods Mol Biol	2019	10.1007/978-1-4939-9554-7_31	No	Cant get full access
	The Contribution of Inflammation to Autism Spectrum Disorders: Recent Clinical Evidence	Prata J	Methods Mol Biol	2019	10.1007/978-1-4939-9554-7_29	No	Not relevant (no atypical antipsychotic)
	The effects of antipsychotic medications on microbiome and weight gain in children and adolescents	Bretler T	BMC Med	2019	10.1186/s12916-019-1346-1	No	Study on children
	The phenolic interactome and gut microbiota: opportunities and challenges in developing applications for schizophrenia and autism	Jaskiw GE	Psychopharmacology (Berl)	2019	10.1007/s00213-019-05267-3	No	Not relevant (no metabolic health or AIWG)
	Gut Microbiota and Colonization Resistance against Bacterial Enteric Infection	Ducarmon QR	Microbiol Mol Biol Rev	2019	10.1128/MMBR.00007-19	No	Not relevant (no metabolic health or AIWG)
	Effect of Metformin on Antipsychotic-Induced Metabolic Dysfunction: The Potential Role of Gut-Brain Axis	Luo C	Front Pharmacol	2019	10.3389/fphar.2019.00371	No	Not original research
	A Systematic Review of the Effect of Probiotic Supplementation on Schizophrenia Symptoms	Ng QX	Neuropsychobiology	2019	10.1159/000498862	No	Not original research
	Investigation of the Gut Microbiome in Patients with Schizophrenia and Clozapine-Induced Weight Gain: Protocol and Clinical Characteristics of First Patient Cohorts	Gorbovskaya I	Neuropsychobiology	2020	10.1159/000494696	No	Trial design only
	Nutrients in Alzheimer's Disease: The Interaction of Diet, Drugs and Disease	Liyanage SI	Can J Neurol Sci	2019	10.1017/cjn.2018.353	No	Not relevant (no atypical antipsychotic)
	Effects of Atypical Antipsychotic Treatment and Resistant Starch Supplementation on Gut Microbiome Composition in a Cohort of Patients with Bipolar Disorder or Schizophrenia	Flowers SA	Pharmacotherapy	2019	10.1002/phar.2214	No	Not relevant (no metabolic health or AIWG)
	Antipsychotics-induced metabolic alterations: Recounting the mechanistic insights, therapeutic targets and pharmacological alternatives	Singh R	Eur J Pharmacol	2019	10.1016/j.ejphar.2018.12.003	No	Not original research
	Second-generation antipsychotics and metabolism alterations: a systematic review of the role of the gut microbiome	Skonieczna-Żydecka K	Psychopharmacology (Berl)	2019	10.1007/s00213-018-5102-6	No	Not original research
	Propionate Protects Haloperidol-Induced Neurite Lesions Mediated by Neuropeptide Y	Hu M	Front Neurosci	2018	10.3389/fnins.2018.00743	No	Not relevant (no metabolic health or AIWG)
	Role of food‑drug interactions in neurological and psychological diseases	Gezmen-Karadağ M	Acta Neurobiol Exp (Wars)	2018		No	Not relevant (no metabolic health or AIWG)
	Changes in metabolism and microbiota after 24-week risperidone treatment in drug naïve, normal weight patients with first episode schizophrenia	Yuan X	Schizophr Res	2018	10.1016/j.schres.2018.05.017	Yes
	Prebiotic attenuation of olanzapine-induced weight gain in rats: analysis of central and peripheral biomarkers and gut microbiota	Kao AC	Transl Psychiatry	2018	10.1038/s41398-018-0116-8	Yes
	We are not Alone in Our Body: Insights into the Involvement of Microbiota in the Etiopathogenesis and Pharmacology of Mental Illness	Pisanu C	Curr Drug Metab	2018	10.2174/1389200219666171227204144	No	Not original research
	Systematic review: human gut dysbiosis induced by non-antibiotic prescription medications	Le Bastard Q	Aliment Pharmacol Ther	2018	10.1111/apt.14451	No	Not original research
	Psychopharmacological advances in eating disorders	Himmerich H	Expert Rev Clin Pharmacol	2018	10.1080/17512433.2018.1383895	No	Not relevant (no atypical antipsychotic)
	The microbiome-gut-brain axis: implications for schizophrenia and antipsychotic induced weight gain	Kanji S	Eur Arch Psychiatry Clin Neurosci	2018	10.1007/s00406-017-0820-z	No	Not original research
	Interaction Between Atypical Antipsychotics and the Gut Microbiome in a Bipolar Disease Cohort	Flowers SA	Pharmacotherapy	2017	10.1002/phar.1890	Yes
	Birth by cesarean section and schizophrenia: results from the multicenter FACE-SZ data-set	Fond G	Eur Arch Psychiatry Clin Neurosci	2017	10.1007/s00406-016-0708-3	No	Not relevant (no metabolic health or AIWG)
	Risperidone-induced weight gain is mediated through shifts in the gut microbiome and suppression of energy expenditure	Bahr SM	EBioMedicine	2015	10.1016/j.ebiom.2015.10.018	Yes
	Use of the second-generation antipsychotic, risperidone, and secondary weight gain are associated with an altered gut microbiota in children	Bahr SM	Transl Psychiatry	2015	10.1038/tp.2015.135	No	Study on children
	Gastroenterology issues in schizophrenia: why the gut matters	Severance EG	Curr Psychiatry Rep	2015	10.1007/s11920-015-0574-0	No	Not original research
	The antipsychotic olanzapine interacts with the gut microbiome to cause weight gain in mouse	Morgan AP	PLoS One	2014	10.1371/journal.pone.0115225	Yes
	Pharmacometabolomics: implications for clinical pharmacology and systems pharmacology	Kaddurah-Daouk R	Clin Pharmacol Ther	2014	10.1038/clpt.2013.217	No	Not original research
	Antipsychotics and the gut microbiome: olanzapine-induced metabolic dysfunction is attenuated by antibiotic administration in the rat	Davey KJ	Transl Psychiatry	2013	10.1038/tp.2013.83	Yes
	Discordant patterns of bacterial translocation markers and implications for innate immune imbalances in schizophrenia	Severance EG	Schizophr Res	2013	10.1016/j.schres.2013.05.018	No	Not relevant (no metabolic health or AIWG)
	Gender-dependent consequences of chronic olanzapine in the rat: effects on body weight, inflammatory, metabolic and microbiota parameters	Davey KJ	Psychopharmacology (Berl)	2012	10.1007/s00213-011-2555-2	Yes
Embase (duplicates removed)	Antipsychotic-induced gastrointestinal hypomotility and the alteration in gut microbiota in patients with schizophrenia	Xu Y.	Brain, Behavior, and Immunity	2022	10.1016/j.bbi.2021.09.014	No	Not relevant (no metabolic health or AIWG)
	Host-Microbiome Interaction: A Putative Mechanism of Antipsychotic-Induced Weight Gain	Nurmi E.	Biological Psychiatry	2019	10.1016/j.biopsych.2019.03.233	No	Only abstract
	The Role of the Microbiome-Gut-Brain Axis in Schizophrenia and Clozapine-Induced Weight Gain	Liu J.	Biological Psychiatry	2021	10.1016/j.biopsych.2021.02.854	No	Only abstract
	Olanzapine induced weight gain and associated metabolic effects: A possible role for gut microbiota	Davey K.J.	European Neuropsychopharmacology	2011	10.1016/S0924-977X(11)70831-8	No	Only abstract
	The gut microbiome in schizophrenia and antipsychotic induced metabolic dysfunction	Kanji S.	Schizophrenia Bulletin	2018	10.1093/schbul/sby016.468	No	Only abstract
	Targeting the gut flora as a therapeutic approach to antipsychotic-induced weight gain and metabolic dysfunction	Davey K.J.	Behavioural Pharmacology	2012	10.1097/FBP.0b013e328357eb02	No	Only abstract
	Probiotic supplements reduce antipsychotic-induced metabolic disturbances in drug-naÃ¯ve first-episode schizophrenia	Kang D.	medRxiv	2021	10.1101/2021.02.16.21251872	No	Preprint (Not peer-reviewed)
	The atypical antipsychotic lurasidone positively modulates the gut microbiota in rats: A comparative study to olanzapine	Kamath S.	bioRxiv	2024	10.1101/2024.02.28.582623	No	Preprint (Not peer-reviewed)
	Efficacy of probiotics and fibers on metabolic disturbances associated with antipsychotics: A systematic review and network meta-analysis	Soliman Y.	European Psychiatry	2023	10.1192/j.eurpsy.2023.686	No	Not original research
	Metabolic risk reduction in patients with schizophrenia treated with antipsychotics: Recommendations of the Polish Psychiatric Association	Wichniak A.	Psychiatria Polska	2019	10.12740/PP/113222	No	Not original research
	Impact of clozapine monotherapy on gut microbiota and metabolism in people with schizophrenia	Yin F.	Frontiers in Microbiology	2023	10.3389/fmicb.2023.1253156	Yes
	The gut microbiome in schizophrenia and the potential benefits of prebiotic and probiotic treatment	Liu J.C.W.	Nutrients	2021	10.3390/nu13041152	No	Not original research
	Sex Differences in Fish Oil and Olanzapine Effects on Gut Microbiota in Diet-Induced Obese Mice	Abbas M.M.	Nutrients	2022	10.3390/nu14020349	No	Non-adult rodents
	The Role of the Microbiome in the Metabolic Health of People with Schizophrenia and Related Psychoses: Cross-Sectional and Pre-Post Lifestyle Intervention Analyses	Oâ€™Donnell M.	Pathogens	2022	10.3390/pathogens11111279	Yes
	Gut microbiota and metabolic changes induced by psychotropic drugs	Dubath C.	Swiss Medical Weekly	2024	10.57187/s.3896	No	Only abstract
	Investigations on the Role of the Probiotic Mixture VSL#3 In Mitigating Olanzapine Induced Metabolic Dysfunction in Mice Possibly Via Manipulating the Gut Microbiota	Dhaliwal N.	Indian Journal of Pharmacology	2021	x	No	Only abstract
	Ablation of the gut microbiota ameliorates antipsychotic-induced weight gain and associated metabolic dysfunction in the rat	Davey K.J.	Gastroenterology	2012	x	No	Only abstract
